# Supplementary material for: A Missing Data Approach to Correct for Direct and Indirect Range Restrictions with a Dichotomous Criterion: A Simulation Study
Source: PLoS One. 2016 Mar 28;11(3):e0152330. doi: 10.1371/journal.pone.0152330 (PMC4809486; doi:10.1371/journal.pone.0152330)
Supplement: S2 Data — (ZIP) [file pone.0152330.s002.zip]

Archive with 1 entries (1 files):
- IRR_bis.sav
